# Supplementary material for: Migraine and Hormonal Contraception in Gynecological Outpatient Care—Cross-Sectional Study among Practicing Gynecologists in Germany
Source: J Clin Med. 2023 Feb 10;12(4):1434. doi: 10.3390/jcm12041434 (PMC9958685; doi:10.3390/jcm12041434)
Supplement: Supplementary file 1 [file jcm-12-01434-s001.zip]

Archive with 1 entries (1 files):
- jcm-2208741-supplementary.pdf
